# Supplementary material for: Generation of Novel Monoclonal Antibodies Recognizing Rabbit CD34 Antigen
Source: Biomolecules. 2025 Jul 15;15(7):1021. doi: 10.3390/biom15071021 (PMC12294026; doi:10.3390/biom15071021)
Supplement: Supplementary file 1 [file biomolecules-15-01021-s001.zip]

Archive with 9 entries (8 files):
- Western blot original images /
- Western blot original images /S3.jpg
- Western blot original images /S4.jpg
- Western blot original images /S5.jpg
- Western blot original images /S7.jpg
- Western blot original images /S8.jpg
- Western blot original images /S6.jpg
- Western blot original images /S2.jpg
- Western blot original images /S1.jpg
